# Supplementary material for: Identification and functional analysis of long non-coding RNA (lncRNA) and metabolites response to mowing in hulless barley (Hordeum vulgare L. var. nudum hook. f.)
Source: BMC Plant Biol. 2024 Jul 12;24:666. doi: 10.1186/s12870-024-05334-8 (PMC11241897; doi:10.1186/s12870-024-05334-8)
Supplement: Supplementary file 1 — Supplementary Material 1. [file 12870_2024_5334_MOESM1_ESM.xlsx]

## Sheet: Table S1
Table S1. The 150 differential mRNAs screened and their annotations.
geneID	gene_name	description
rna-XM_045114173.1	LOC123430303	NAC domain-containing protein 104
rna-XM_045112598.1	LOC123428404	polyamine oxidase 5
rna-XM_045125729.1	LOC123448737	leucine-rich repeat receptor protein kinase HPCA1
rna-XM_045112908.1	LOC123428750	pectinesterase inhibitor 8-like
rna-XM_045097073.1	LOC123403106	germin-like protein 2-4
rna-XM_045128199.1	LOC123451189	auxin-responsive protein IAA27-like
rna-XM_045117122.1	LOC123440558	jasmonate-induced oxygenase 2-like
rna-XM_045113393.1	LOC123429348	protein trichome birefringence-like
rna-XM_045093827.1	LOC123399415	transcription factor bHLH18-like
rna-XM_045124680.1	LOC123447943	transcription factor MYB8-like
rna-XM_045111976.1	LOC123427840	protein REVEILLE 1-like
rna-XM_045123943.1	LOC123447348	NAC domain-containing protein 37-like
rna-XM_045091383.1	LOC123396450	glycosyltransferase BC10-like
rna-XM_045104224.1	LOC123411296	receptor-like protein kinase
rna-XM_045109358.1	LOC123425657	pentatricopeptide repeat-containing protein At4g28010-like
rna-XM_045124125.1	LOC123447517	PHD finger protein MALE MEIOCYTE DEATH 1-like
rna-XM_045116696.1	LOC123440117	protein PLASTID MOVEMENT IMPAIRED 2-like
rna-XM_045121008.1	LOC123444323	protein SPA1-RELATED 4-like%2C transcript variant X1
rna-XM_045125428.1	LOC123448511	calcineurin B-like protein 4
rna-XM_045094466.1	LOC123400068	two-component response regulator-like PRR95
rna-XM_045111464.1	LOC123427421	B3 domain-containing protein Os02g0683500-like
rna-XM_045095084.1	LOC123401310	two-component response regulator-like PRR1
rna-XM_045104931.1	LOC123411970	ABC transporter G family member 14
rna-XM_045105407.1	LOC123412458	homeobox-leucine zipper protein HOX2-like
rna-XM_045123482.1	LOC123446937	cytochrome b561 and DOMON domain-containing protein At2g04850
rna-XM_045111367.1	LOC123427346	probable LRR receptor-like serine/threonine-protein kinase At1g63430
rna-XM_045096741.1	LOC123402780	DNA repair protein RAD5A%2C transcript variant X1
rna-XM_045103067.1	LOC123410170	1-aminocyclopropane-1-carboxylate oxidase 1-like
rna-XM_045106514.1	LOC123413581	LRR receptor-like serine/threonine-protein kinase EFR
rna-XM_045092924.1	LOC123398454	WAT1-related protein At3g30340-like
rna-XM_045092718.1	LOC123398222	WAT1-related protein At4g30420-like
rna-XM_045101804.1	LOC123408757	probable receptor-like serine/threonine-protein kinase At5g57670
rna-XM_045118052.1	LOC123441845	mitogen-activated protein kinase kinase kinase 18-like
rna-XM_045123899.1	LOC123447308	linoleate 9S-lipoxygenase 1
rna-XM_045128746.1	LOC123452149	linoleate 9S-lipoxygenase 2-like
rna-XM_045093304.1	LOC123398857	pathogenesis-related protein 1-like
rna-XM_045112523.1	LOC123428327	fructan 6-exohydrolase-like
rna-XM_045117453.1	LOC123440912	glucan endo-1%2C3-beta-glucosidase%2C acidic isoform-like
rna-XM_045124963.1	LOC123448163	2-carboxy-D-arabinitol-1-phosphatase
rna-XM_045104710.1	LOC123411745	2-succinylbenzoate--CoA ligase%2C chloroplastic/peroxisomal
rna-XM_045104140.1	LOC123411199	peroxiredoxin Q%2C chloroplastic%2C transcript variant X1
rna-XM_045121870.1	LOC123444971	interactor of constitutive active ROPs 2%2C chloroplastic-like%2C transcript variant X1|interactor of constitutive active ROPs 2%2C chloroplastic-like isoform X1
rna-XM_045092048.1	LOC123397521	dehydration-responsive element-binding protein 1H-like
rna-XM_045097685.1	LOC123403773	shewanella-like protein phosphatase 1|shewanella-like protein phosphatase 1%2C transcript variant X2
rna-XM_045121656.1	LOC123444807	fructose-1%2C6-bisphosphatase%2C cytosolic
rna-XM_045097928.1	LOC123404022	phosphate transporter PHO1-2-like
rna-XM_045098412.1	LOC123404479	nicotianamine aminotransferase 1-like
rna-XM_045101299.1	LOC123408109	early nodulin-93-like
rna-XM_045102319.1	LOC123409407	FCS-Like Zinc finger 6-like
rna-XM_045109407.1	LOC123425694	heat stress transcription factor A-3-like
rna-XM_045115173.1	LOC123431363	basic endochitinase A-like
rna-XM_045115998.1	LOC123439262	zinc finger protein GIS3-like
rna-XM_045116091.1	LOC123439367	uncharacterized LOC123439367|uncharacterized protein LOC123439367
rna-XM_045116217.1	LOC123439502	17.5 kDa class II heat shock protein-like
rna-XM_045117663.1	LOC123441160	transcription factor PCL1-like
rna-XM_045124434.1	LOC123447768	chlorophyll a-b binding protein of LHCII type 1
rna-XM_045127826.1	LOC123450698	chlorophyll a-b binding protein of LHCII type 1-like
rna-XM_045101713.1	LOC123408654	L-ascorbate oxidase-like
rna-XM_045112522.1	LOC123428326	fructan 6-exohydrolase
rna-XM_045114350.1	LOC123430481	peroxidase 43-like
rna-XM_045119956.1	LOC123443540	magnesium-protoporphyrin IX monomethyl ester [oxidative] cyclase%2C chloroplastic
rna-XM_045090106.1	LOC123395166	uncharacterized protein At5g65660
rna-XM_045092187.1	LOC123397650	uncharacterized LOC123397650
rna-XM_045093657.1	LOC123399230	uncharacterized protein LOC123399230|uncharacterized LOC123399230
rna-XM_045093709.1	LOC123399292	dirigent protein 22-like
rna-XM_045093715.1	LOC123399300	uncharacterized protein LOC123399300|uncharacterized LOC123399300
rna-XM_045094595.1	LOC123400177	protein TsetseEP-like
rna-XM_045095321.1	LOC123401500	protein GrpE
rna-XM_045095874.1	LOC123402021	photosynthetic NDH subunit of subcomplex B 4%2C chloroplastic
rna-XM_045096208.1	LOC123402309	uncharacterized LOC123402309
rna-XM_045096261.1	LOC123402348	uncharacterized LOC123402348
rna-XM_045096775.1	LOC123402816	uncharacterized LOC123402816|uncharacterized protein LOC123402816
rna-XM_045096820.1	LOC123402857	18.6 kDa class III heat shock protein-like
rna-XM_045097095.1	LOC123403128	uncharacterized LOC123403128
rna-XM_045097505.1	LOC123403581	protein GLUTAMINE DUMPER 2-like
rna-XM_045097798.1	LOC123403885	chlorophyll a-b binding protein of LHCII type 1-like
rna-XM_045098471.1	LOC123404545	photosystem I chlorophyll a/b-binding protein 5%2C chloroplastic
rna-XM_045098571.1	LOC123404630	wall-associated receptor kinase 4-like
rna-XM_045098651.1	LOC123404704	probable polygalacturonase At1g80170
rna-XM_045098674.1	LOC123404727	protein MONOCULM 1-like
rna-XM_045098730.1	LOC123404752	patatin-like protein 1
rna-XM_045100553.1	LOC123407420	probable apyrase 3%2C transcript variant X1|probable apyrase 3
rna-XM_045100821.1	LOC123407640	protein LHY-like%2C transcript variant X1
rna-XM_045100872.1	LOC123407685	probable aquaporin TIP2-2
rna-XM_045100912.1	LOC123407718	alpha-glucan water dikinase%2C chloroplastic-like
rna-XM_045100915.1	LOC123407720	chaperone protein dnaJ C76%2C chloroplastic-like
rna-XM_045101025.1	LOC123407801	uncharacterized protein At2g34460%2C chloroplastic
rna-XM_045101354.1	LOC123408184	protein IQ-domain 26-like%2C transcript variant X1
rna-XM_045101873.1	LOC123408830	patatin-like protein 2
rna-XM_045102322.1	LOC123409410	basic blue protein-like
rna-XM_045102464.1	LOC123409609	uncharacterized protein LOC123409609|uncharacterized LOC123409609
rna-XM_045102635.1	LOC123409767	uncharacterized protein LOC123409767|uncharacterized LOC123409767
rna-XM_045102772.1	LOC123409897	uncharacterized LOC123409897
rna-XM_045103331.1	LOC123410394	early nodulin-93-like
rna-XM_045103596.1	LOC123410656	uncharacterized protein LOC123410656|uncharacterized LOC123410656
rna-XM_045103756.1	LOC123410814	1%2C4-alpha-glucan-branching enzyme 3%2C chloroplastic/amyloplastic%2C transcript variant X2
rna-XM_045104029.1	LOC123411105	carboxyl-terminal-processing peptidase 3%2C chloroplastic
rna-XM_045104586.1	LOC123411621	zinc finger protein CONSTANS-LIKE 14-like
rna-XM_045104845.1	LOC123411884	probable beta-1%2C3-galactosyltransferase 2
rna-XM_045104991.1	LOC123412032	LMBR1 domain-containing protein 2 homolog A-like
rna-XM_045105115.1	LOC123412176	early nodulin-93-like
rna-XM_045105199.1	LOC123412252	protein HIGH CHLOROPHYLL FLUORESCENCE PHENOTYPE 173%2C chloroplastic
rna-XM_045106685.1	LOC123414861	uncharacterized LOC123414861|uncharacterized protein LOC123414861
rna-XM_045106794.1	LOC123416377	dof zinc finger protein 5-like
rna-XM_045106811.1	LOC123416678	tyrosine decarboxylase-like
rna-XM_045107047.1	LOC123418693	photosynthetic NDH subunit of subcomplex B 3%2C chloroplastic-like
rna-XM_045107611.1	LOC123421803	uncharacterized LOC123421803%2C transcript variant X3|uncharacterized protein LOC123421803 isoform X3
rna-XM_045108152.1	LOC123424523	ribulose bisphosphate carboxylase small subunit%2C chloroplastic 1
rna-XM_045108552.1	LOC123424855	uncharacterized LOC123424855
rna-XM_045108637.1	LOC123424955	magnesium-chelatase subunit ChlH%2C chloroplastic
rna-XM_045110314.1	LOC123426475	70 kDa peptidyl-prolyl isomerase-like
rna-XM_045110345.1	LOC123426505	violaxanthin de-epoxidase%2C chloroplastic
rna-XM_045111643.1	LOC123427562	probable plastid-lipid-associated protein 11%2C chloroplastic
rna-XM_045111822.1	LOC123427712	GDSL esterase/lipase At1g09390-like
rna-XM_045112020.1	LOC123427881	29 kDa ribonucleoprotein A%2C chloroplastic
rna-XM_045112134.1	LOC123427989	stromal 70 kDa heat shock-related protein%2C chloroplastic-like
rna-XM_045113045.1	LOC123428968	disease resistance protein RGA2-like
rna-XM_045113197.1	LOC123429135	heat shock protein 90-1
rna-XM_045113353.1	LOC123429294	ribulose bisphosphate carboxylase small subunit%2C chloroplastic 3-like
rna-XM_045114009.1	LOC123430096	uncharacterized LOC123430096
rna-XM_045114303.1	LOC123430431	protein JINGUBANG-like
rna-XM_045114468.1	LOC123430617	protein DMR6-LIKE OXYGENASE 1-like
rna-XM_045114479.1	LOC123430624	beta-carotene 3-hydroxylase%2C chloroplastic-like
rna-XM_045114550.1	LOC123430702	oleosin 16 kDa-like
rna-XM_045115092.1	LOC123431271	uncharacterized LOC123431271
rna-XM_045115431.1	LOC123433064	protein NEOXANTHIN-DEFICIENT 1
rna-XM_045116214.1	LOC123439499	17.5 kDa class II heat shock protein-like
rna-XM_045116215.1	LOC123439500	17.5 kDa class II heat shock protein-like
rna-XM_045116218.1	LOC123439504	17.5 kDa class II heat shock protein-like
rna-XM_045116848.1	LOC123440271	dof zinc finger protein 5
rna-XM_045117475.1	LOC123440938	dirigent protein 22-like
rna-XM_045118571.1	LOC123442510	uncharacterized LOC123442510
rna-XM_045119148.1	LOC123442955	uncharacterized protein LOC123442955|uncharacterized LOC123442955
rna-XM_045119480.1	LOC123443185	uncharacterized protein LOC123443185 isoform X1|uncharacterized LOC123443185%2C transcript variant X1
rna-XM_045119984.1	LOC123443562	protein LNK4-like
rna-XM_045120377.1	LOC123443847	dnaJ homolog subfamily B member 6-A-like
rna-XM_045120944.1	LOC123444267	uncharacterized LOC123444267
rna-XM_045122287.1	LOC123445323	photosynthetic NDH subunit of subcomplex B 5%2C chloroplastic
rna-XM_045123260.1	LOC123446703	high molecular mass early light-inducible protein HV58%2C chloroplastic-like
rna-XM_045124400.1	LOC123447748	probable beta-D-xylosidase 7
rna-XM_045124530.1	LOC123447837	chlorophyll a-b binding protein CP26%2C chloroplastic
rna-XM_045124790.1	LOC123448023	LOW QUALITY PROTEIN: two-component response regulator-like APRR3|two-component response regulator-like APRR3
rna-XM_045125450.1	LOC123448527	adagio-like protein 3
rna-XM_045125833.1	LOC123448814	protein high chlorophyll fluorescent 107
rna-XM_045126604.1	LOC123449393	cyclin-D5-3-like
rna-XM_045126809.1	LOC123449554	rhamnogalacturonan I rhamnosyltransferase 1-like
rna-XM_045126920.1	LOC123449635	cold-regulated protein 27-like isoform X2|cold-regulated protein 28-like%2C transcript variant X2
rna-XM_045127422.1	LOC123450028	heat shock 70 kDa protein%2C mitochondrial-like
rna-XM_045127484.1	LOC123450080	probable pterin-4-alpha-carbinolamine dehydratase%2C chloroplastic
rna-XM_045128493.1	LOC123451928	phytoene synthase 2%2C chloroplastic-like

## Sheet: Table S2
Table S2. Screening for differential lncRNAs and their transcript IDs
Gene_id	Transcript ID
TCONS_00031146	XLOC_020803
TCONS_00037919	XLOC_025311
TCONS_00084903	XLOC_058545
TCONS_00087555	XLOC_060498
TCONS_00104707	XLOC_071688
TCONS_00107010	XLOC_073250
TCONS_00154597	XLOC_104871
TCONS_00167009	XLOC_112928
TCONS_00170223	XLOC_114967
TCONS_00196010	XLOC_132071
TCONS_00247795	XLOC_166916
rna-XR_006610470.1	gene-LOC123400018
rna-XR_006612654.1	gene-LOC123407690
rna-XR_006612929.1	gene-LOC123409885

## Sheet: Table S3
Table S3. Different metabolites up-regulate or down-regulate expression
	ID	KEGG_ID	EXACT_MASS	NAME_EN	CLASS_EN	ionmode	rt	CK_1	CK_2	CK_3	Mean CK	M1_1	M1_2	M1_3	Mean M1	M2_1	M2_2	M2_3	Mean M2	M3_1	M3_2	M3_3	Mean M3	QC_01	QC_02	QC_03	Mean QC
Increased	251	C10850	159.09	Calystegine A3	Calystegine A3	+	3.27	156910	214951	220577	197479	1.73937e+06	1.62006e+06	1.84877e+06	1.73607e+06	806749	857455	366893	677032	2.49711e+06	2.42399e+06	1.81005e+06	2.24372e+06	1.84106e+06	1.30603e+06	1.57355e+06	1.57355e+06
	502	C00062	174.112	L-Arginine	Amino acid and derivatives	+	0.6	2.60638e+06	3.02689e+06	2.50885e+06	2.71404e+06	7.28164e+06	5.2235e+06	4.77994e+06	5.76169e+06	4.59796e+06	4.69818e+06	5.30143e+06	4.86586e+06	9.34444e+06	8.227e+06	7.98073e+06	8.51739e+06	5.44437e+06	6.02688e+06	5.73562e+06	5.73562e+06
	508	C00327	175.096	L-Citruline	Amino acid and derivatives	+	0.66	95136.1	112166	85153.2	97485.1	328787	196336	178204	234442	175683	178371	182526	178860	295514	343666	288968	309382	342438	276903	309670	309670
	614	C02442	151.1	N-Methyltyramine	Benzene and substituted derivatives	+	2.38	15239.7	25232.1	13334.8	17935.5	68226.3	55323	69236.4	64261.9	84595.1	72769.5	66876.9	74747.2	87017.3	66173	64625.6	72605.3	67283	64955.8	66119.4	66119.4
Decreased	344	C10038	300.063	Diosmetin	flavonoids	+	9.15	52269.2	65707.8	50110.5	56029.2	41521.2	34687.8	22544.2	32917.7	13100	34135.3	19951.6	22395.6	13983.1	18854.8	35463.4	22767.1	49110.8	37183	43146.9	43146.9
	387	C01494	194.058	Ferulic acid	Phenylpropanoids	+	4.86	459943	630833	484683	525153	344517	59126.7	301177	234940	271106	272186	15070.9	186121	68254.5	56349.8	52485.5	59029.9	351275	350958	351117	351117
	498	C07064	342.116	Lactulose	Organooxygen compounds	+	0.77	6.43867e+07	7.2441e+07	7.26341e+07	6.98206e+07	2.9287e+07	2.70987e+07	3.15364e+07	2.93074e+07	3.93455e+07	4.57531e+07	4.97534e+07	4.49507e+07	4.66483e+07	4.11688e+07	4.23208e+07	4.33793e+07	4.87813e+07	6.11837e+07	5.49825e+07	5.49825e+07
	6	C06082	264.136	(+)-Abscisic acid	phytohormone	-	7.86	103984	163735	98183.9	121968	44222.5	37469.8	36722	39471.4	29424.7	30601	32790.5	30938.7	40835.4	37433.1	25362.2	34543.6	76993.9	63945.4	70469.6	70469.6
	789	C19636	342.116	Turanose	Fatty Acyls	+	0.79	6.43867e+07	7.2441e+07	7.26341e+07	6.98206e+07	2.9287e+07	2.70987e+07	3.15364e+07	2.93074e+07	3.93455e+07	4.57531e+07	4.97534e+07	4.49507e+07	4.66483e+07	4.11688e+07	4.23208e+07	4.33793e+07	4.87813e+07	6.11837e+07	5.49825e+07	5.49825e+07
	86	C10470	194.058	3-Hydroxy-4-methoxycinnamic acid	Phenylpropanoids	+	4.87	111029	190622	134862	145505	88155.5	64874.6	16907.6	56645.9	9196.64	56536.4	10364.1	25365.7	30478.8	23424.3	15307.2	23070.1	79516.5	64400.4	71958.5	71958.5
